# Supplementary material for: Effects of step frequency during running on the magnitude and symmetry of ground reaction forces in individuals with a transfemoral amputation
Source: J Neuroeng Rehabil. 2022 Mar 23;19:33. doi: 10.1186/s12984-022-01012-8 (PMC8944140; doi:10.1186/s12984-022-01012-8)
Supplement: Supplementary file 3 — Additional file 3: Table S2. Descriptive statistics for Peak GRF. Correlation coefficient, mean (SD), median (IQR), and 95% confidence intervals (95%CI) in both libs at all metronome frequencies are presented. Since calculation of 95%CI are based on normal distribution, we made several cells blank at a particular frequency condition, where the data were not normally-distributed. *p< 0.05, **p< 0.01. [file 12984_2022_1012_MOESM3_ESM.xls]

## Sheet: Table S2
	The coefficients and confidence intervals of these linear regression analyses
				Metronome frequency
				-0.2				-0.15				-0.1				-0.05				0				0.05				0.1				0.15				0.2
	Variables	Limb	Correlation Coefficient	Mean (SD)	Median (IQR)	95% CI		Mean (SD)	Median (IQR)	95% CI		Mean (SD)	Median (IQR)	95% CI		Mean (SD)	Median (IQR)	95% CI		Mean (SD)	Median (IQR)	95% CI		Mean (SD)	Median (IQR)	95% CI		Mean (SD)	Median (IQR)	95% CI		Mean (SD)	Median (IQR)	95% CI		Mean (SD)	Median (IQR)	95% CI
	Peak vGRF (BW)	Intact	-0.911**	3.58 (0.53)	3.47 (0.76)	3.18, 3.99		3.28 (0.55)	3.41 (0.98)	2.86, 3.70		3.14 (0.61)	3.16 (0.96)	2.67, 3.61		2.99 (0.42)	2.98 (0.73)	2.66, 3.31		2.94 (0.41)	2.93 (0.68)	2.62, 3.25		2.90 (0.48)	2.95 (0.76)	2.53, 3.28		2.86 (0.45)	2.94 (0.85)	2.52, 3.21		2.82 (0.54)	2.88 (0.96)	2.41, 3.24		2.69 (0.50)	2.80 (0.93)	2.30, 3.08
		Prosthetic	-0.970**	3.73 (0.51)	3.78 (0.96)	3.34, 4.12		3.37 (0.53)	3.47 (0.90)	2.96, 3.78		3.17 (0.51)	3.39 (0.92)	2.78, 3.56		2.97 (0.34)	2.99 (0.53)	2.70, 3.23		2.83 (0.34)	2.82 (0.51)	2.57, 3.10		2.71 (0.30)	2.68 (0.51)	2.48, 2.94		2.63 (0.25)	2.60 (0.46)	2.43, 2.82		2.53 (0.23)	2.47 (0.36)	2.35, 2.71		2.45 (0.25)	2.45 (0.39)	2.25, 2.64
	Peak braking GRF (BW)	Intact	0.962**	-0.41 (0.07)	-0.40 (0.11)	-0.46, -0.35		-0.37 (0.09)	-0.36 (0.14)	-0.44, -0.31		-0.35 (0.08)	-0.37 (0.12)	-0.41, -0.28		-0.33 (0.07)	-0.33 (0.09)	-0.38, -0.28		-0.31 (0.05)	-0.31 (0.05)	-0.35, -0.27		-0.30 (0.06)	-0.28 (0.10)	-0.34, -0.25		-0.27 (0.05)	-0.27 (0.07)	-0.31, -0.23		-0.25 (0.05)	-0.27 (0.05)	-0.29, -0.22		-0.27 (0.05)	-0.28 (0.07)	-0.31, -0.23
		Prosthetic	0.967**	-0.25 (0.05)	-0.24 (0.10)	-0.29, -0.21		-0.24 (0.05)	-0.24 (0.09)	-0.28, -0.21		-0.25 (0.04)	-0.24 (0.07)	-0.28, -0.22		-0.23 (0.04)	-0.24 (0.03)	-0.26, -0.20		-0.22 (0.03)	-0.23 (0.05)	-0.25, -0.20		-0.20 (0.03)	-0.20 (0.04)	-0.22, -0.18		-0.20 (0.04)	-0.20 (0.05)	-0.24, -0.17		-0.18 (0.03)	-0.19 (0.03)	-0.20, -0.16		-0.18 (0.03)	-0.18 (0.03)	-
	Peak propulsive GRF (BW)	Intact	-0.973**	0.30 (0.05)	0.31 (0.10)	0.26, 0.34		0.28 (0.06)	0.27 (0.11)	0.24, 0.32		0.27 (0.05)	0.27 (0.09)	0.23, 0.31		0.26 (0.05)	0.27 (0.08)	0.22, 0.29		0.25 (0.05)	0.26 (0.08)	0.21, 0.29		0.23 (0.05)	0.23 (0.08)	0.20, 0.27		0.23 (0.06)	0.22 (0.10)	0.18, 0.28		0.22 (0.06)	0.22 (0.10)	0.18, 0.26		0.21 (0.05)	0.24 (0.10)	0.17, 0.26
		Prosthetic	-0.967**	0.23 (0.03)	0.23 (0.04)	0.20, 0.25		0.21 (0.03)	0.20 (0.04)	0.18, 0.23		0.19 (0.03)	0.19 (0.05)	0.16, 0.21		0.18 (0.02)	0.18 (0.04)	0.16, 0.20		0.17 (0.02)	0.16 (0.03)	0.15, 0.18		0.18 (0.03)	0.18 (0.06)	0.16, 0.20		0.16 (0.04)	0.16 (0.04)	0.13, 0.18		0.15 (0.03)	0.16 (0.05)	0.13, 0.18		0.15 (0.02)	0.16 (0.04)	-
	Peak medial GRF (BW)	Intact	-0.963**	0.35 (0.06)	0.37 (0.07)	0.31, 0.40		0.34 (0.07)	0.35 (0.13)	0.29, 0.39		0.33 (0.08)	0.34 (0.11)	0.26, 0.39		0.30 (0.07)	0.29 (0.09)	0.25, 0.35		0.28 (0.05)	0.28 (0.09)	0.24, 0.32		0.27 (0.06)	0.30 (0.10)	0.23, 0.31		0.26 (0.04)	0.26 (0.08)	0.23, 0.29		0.26 (0.06)	0.25 (0.11)	0.21, 0.31		0.25 (0.04)	0.25 (0.08)	0.22, 0.28
		Prosthetic	-0.979**	0.31 (0.05)	0.31 (0.05)	0.27, 0.35		0.29 (0.08)	0.28 (0.14)	0.22, 0.35		0.29 (0.07)	0.28 (0.10)	0.23, 0.34		0.25 (0.06)	0.23 (0.11)	0.21, 0.30		0.24 (0.05)	0.22 (0.08)	0.20, 0.28		0.23 (0.05)	0.23 (0.09)	0.19, 0.26		0.22 (0.05)	0.20 (0.09)	0.18, 0.26		0.21 (0.04)	0.20 (0.08)	0.18, 0.24		0.20 (0.04)	0.18 (0.07)	0.17, 0.24
	Peak lateral GRF (BW)	Intact	0.767*	-0.05 (0.02)	-0.05 (0.03)	-0.07, -0.03		-0.05 (0.04)	-0.04 (0.04)	-		-0.03 (0.02)	-0.03 (0.02)	-		-0.03 (0.02)	-0.03 (0.03)	-0.04, -0.02		-0.02 (0.01)	-0.02 (0.02)	-0.03, -0.01		-0.03 (0.01)	-0.02 (0.02)	-		-0.03 (0.01)	-0.02 (0.02)	-0.03, -0.02		-0.03 (0.01)	-0.03 (0.02)	-0.04, -0.02		-0.02 (0.01)	-0.02 (0.02)	-0.03, -0.01
		Prosthetic	0.317	-0.01 (0.02)	-0.01 (0.02)	-0.02, 0.00		-0.02 (0.03)	-0.01 (0.04)	-		-0.01 (0.02)	-0.01 (0.03)	-0.03, 0.00		-0.01 (0.02)	0.00 (0.01)	-		-0.01 (0.02)	-0.01 (0.03)	-0.03, 0.01		-0.01 (0.02)	-0.02 (0.03)	-0.02, 0.00		-0.01 (0.02)	-0.00 (0.03)	-0.02, 0.01		-0.01 (0.02)	-0.00 (0.04)	-0.02, 0.00		-0.01 (0.01)	-0.01 (0.03)	-0.02, 0.00
