# Supplementary material for: Effects of step frequency during running on the magnitude and symmetry of ground reaction forces in individuals with a transfemoral amputation
Source: J Neuroeng Rehabil. 2022 Mar 23;19:33. doi: 10.1186/s12984-022-01012-8 (PMC8944140; doi:10.1186/s12984-022-01012-8)
Supplement: Supplementary file 4 — Additional file 4: Table S3. Descriptive statistics for GRI. Correlation coefficient, mean (SD), median (IQR), and 95% confidence intervals (95%CI) in both limbs at all metronome frequencies are presented. Since calculation of 95%CI are based on normal distribution, we made several cells blank at a particular frequency condition, where the data were not normally-distributed. **p< 0.01. [file 12984_2022_1012_MOESM4_ESM.xls]

## Sheet: Table S3
	The coefficients and confidence intervals of these linear regression analyses
				Metronome Frequency
				-0.2				-0.15				-0.1				-0.05				0				0.05				0.1				0.15				0.2
	Variables	Limb	Correlation Coefficient	Mean (SD)	Median (IQR)	95% CI		Mean (SD)	Median (IQR)	95% CI		Mean (SD)	Median (IQR)	95% CI		Mean (SD)	Median (IQR)	95% CI		Mean (SD)	Median (IQR)	95% CI		Mean (SD)	Median (IQR)	95% CI		Mean (SD)	Median (IQR)	95% CI		Mean (SD)	Median (IQR)	95% CI		Mean (SD)	Median (IQR)	95% CI
	vGRI (BWs)	Intact	-0.997**	0.44 (0.03)	0.44 (0.06)	0.41, 0.46		0.42 (0.03)	0.42 (0.06)	0.39, 0.44		0.40 (0.03)	0.39 (0.04)	0.38, 0.42		0.38 (0.03)	0.37 (0.04)	0.36, 0.40		0.35 (0.02)	0.35 (0.04)	0.33, 0.37		0.34 (0.02)	0.34 (0.04)	0.32, 0.35		0.32 (0.02)	0.32 (0.04)	0.30, 0.34		0.29 (0.02)	0.30 (0.04)	0.28, 0.31		0.28 (0.03)	0.29 (0.02)	0.26, 0.30
		Prosthetic	-1.000**	0.45 (0.02)	0.46 (0.04)	-		0.42 (0.02)	0.43 (0.04)	0.40, 0.44		0.40 (0.02)	0.41 (0.04)	0.38, 0.42		0.38 (0.02)	0.39 (0.03)	0.37, 0.40		0.37 (0.02)	0.37 (0.04)	0.35, 0.38		0.35 (0.02)	0.35 (0.04)	0.34, 0.37		0.34 (0.02)	0.34 (0.04)	0.32, 0.36		0.33 (0.02)	0.33 (0.03)	0.31, 0.35		0.32 (0.02)	0.32 (0.03)	0.30, 0.33
	Braking GRI (BWs)	Intact	0.967**	-0.024 (0.004)	-0.024 (0.006)	-0.027, -0.021		-0.023 (0.003)	-0.023 (0.005)	-0.025, -0.020		-0.021 (0.003)	-0.022 (0.005)	-0.023, -0.018		-0.020 (0.004)	-0.020 (0005)	-0.023, -0.016		-0.018 (0.003)	-0.019 (0.003)	-0.020, -0.016		-0.019 (0.003)	-0.019 (0.004)	-0.021, -0.017		-0.016 (0.004)	-0.016 (0.005)	-0.019, -0.014		-0.015 (0.003)	-0.016 (0.004)	-0.018, -0.013		-0.016 (0.003)	-0.016 (0.003)	-
		Prosthetic	0.927**	-0.013 (0.005)	-0.011 (0.007)	-0.016, -0.009		-0.013 (0.004)	-0.013 (0.007)	-0.016, -0.010		-0.013 (0.004)	-0.013 (0.006)	-0.016, -0.011		-0.012 (0.003)	-0.012 (0.004)	-0.014, -0.010		-0.012 (0.002)	-0.012 (0.004)	-0.014, -0.011		-0.010 (0.002)	-0.009 (0.004)	-0.012, -0.008		-0.010 (0.004)	-0.011 (0.005)	-0.013, -0.008		-0.009 (0.001 )	-0.008 (0.002)	-0.010, -0.008		-0.009 (0.002)	-0.009 (0.003)	-0.010, -0.008
	Propulsive GRI (BWs)	Intact	-0.950**	0.017 (0.003)	0.017 (0.005)	0.014, 0.019		0.017 (0.004)	0.017 (0.008)	0.014, 0.020		0.017 (0.004)	0.016 (0.006)	0.014, 0.020		0.016 (0.002)	0.016 (0.002)	-		0.015 (0.001)	0.015 (0.002)	0.014, 0.016		0.013 (0.003)	0.014 (0.005)	0.012, 0.015		0.013 (0.003)	0.013 (0.003)	-		0.012 (0.002)	0.013 (0.004)	0.010, 0.014		0.012 (0.003)	0.013 (0.005)	0.009, 0.014
		Prosthetic	-0.941**	0.019 (0.003)	0.020 (0.003)	0.017, 0.021		0.018 (0.003)	0.017 (0.005)	0.015, 0.020		0.016 (0.003)	0.016 (0.005)	0.013, 0.018		0.015 (0.003)	0.013 (0.005)	0.013, 0.018		0.014 (0.002)	0.014 (0.005)	0.012, 0.016		0.015 (0.002)	0.014 (0.005)	0.013, 0.017		0.012 (0.003)	0.012 (0.004)	0.010, 0.015		0.013 (0.003)	0.012 (0.005)	0.010, 0.015		0.012 (0.002)	0.011 (0.003)	0.010, 0.013
	Net b-p GRI (BWs)	Intact	0.5	-0.007 (0.005)	-0.008 (0.010)	-0.011, -0.003		-0.005 (0.006)	-0.006 (0.007)	-0.010, -0.001		-0.004 (0.006)	-0.006 (0.011)	-0.008, 0.001		-0.004 (0.005)	-0.005 (0.006)	-0.008, 0.000		-0.003 (0.003)	-0.003 (0.005)	-0.005, -0.000		-0.005 (0.002)	-0.005 (0.005)	-		-0.003 (0.006)	-0.003 (0.006)	-		-0.003 (0.004)	-0.005 (0.002)	-		-0.004 (0.005)	-0.004 (0.004)	-0.008, -0.000
		Prosthetic	-0.367	0.007 (0.007)	0.009 (0.009)	0.002, 0.012		0.005 (0.006)	0.008 (0.006)	-		0.002 (0.006)	0.004 (0.006)	-		0.003 (0.005)	0.003 (0.004)	-0.001, 0.007		0.002 (0.002)	0.001 (0.001)	-		0.005 (0.004)	0.004 (0.007)	0.002, 0.008		0.002 (0.006)	0.003 (0.005)	-		0.004 (0.004)	0.003 (0.006)	0.001, 0.007		0.003 (0.003)	0.002 (0.004)	0.001, 0.005
	Medial GRI (BWs)	Intact	-0.978**	0.032 (0.005)	0.029 (0.008)	0.027, 0.036		0.029 (0.008)	0.029 (0.011)	0.023, 0.035		0.029 (0.008)	0.028 (0.007)	0.023, 0.035		0.027 (0.005)	0.029 (0.007)	0.023, 0.030		0.024 (0.007)	0.025 (0.009)	0.019, 0.029		0.023 (0.006)	0.023 (0.005)	0.019, 0.027		0.022 (0.004)	0.022 (0.006)	0.019, 0.025		0.020 (0.005)	0.019 (0.005)	0.016, 0.023		0.020 (0.004)	0.020 (0.007)	0.017, 0.023
		Prosthetic	-0.980**	0.032 (0.006)	0.034 (0.011)	0.027, 0.036		0.028 (0.007)	0.028 (0.011)	0.023, 0.034		0.030 (0.007)	0.029 (0.010)	0.024, 0.035		0.026 (0.005)	0.028 (0.007)	0.023, 0.030		0.025 (0.006)	0.027 (0.009)	0.020, 0.029		0.023 (0.004)	0.024 (0.005)	0.020, 0.027		0.022 (0.004)	0.022 (0.007)	0.019, 0.026		0.021 (0.005)	0.020 (0.008)	0.017, 0.025		0.020 (0.004)	0.019 (0.006)	0.017, 0.023
	Lateral GRI (BWs)	Intact	0.900**	-0.004 (0.003)	-0.004 (0.004)	-0.006, -0.002		-0.004 (0.003)	-0.004 (0.004)	-0.007, -0.002		-0.003 (0.003)	-0.002 (0.002)	-		-0.003 (0.001)	-0.003 (0.003)	-0.004, -0.002		-0.002 (0.002)	-0.001 (0.003)	-0.003, -0.001		-0.002 (0.002)	-0.002 (0.004)	-0.004, -0.001		-0.002 (0.001)	-0.001 (0.002)	-0.003, -0.001		-0.002 (0.001)	-0.002 (0.002)	-0.003, -0.001		-0.002 (0.002)	-0.001 (0.002)	-0.003, -0.000
		Prosthetic	0.881**	0.032 (0.006)	0.034 (0.011)	0.027 0.036		0.028 (0.007)	0.028 (0.011)	0.023, 0.034		0.030 (0.007)	0.029 (0.010)	0.024, 0.035		0.026 (0.005)	0.028 (0.007)	0.023, 0.030		0.025 (0.006)	0.027 (0.009)	0.020, 0.029		0.023 (0.004)	0.024 (0.005)	0.020, 0.027		0.022 (0.004)	0.022 (0.007)	0.019, 0.026		0.021 (0.005)	0.020 (0.008)	0.017, 0.025		0.020 (0.004)	0.019 (0.006)	0.017, 0.023
	Net m-l GRI (BWs)	Intact	-0.964**	0.028 (0.007)	0.027 (0.011)	0.022, 0.033		0.025 (0.010)	0.023 (0.016)	0.017, 0.032		0.026 (0.009)	0.026 (0.009)	0.019, 0.033		0.024 (0.005)	0.025 (0.009)	0.020, 0.028		0.022 (0.007)	0.023 (0.011)	0.016, 0.028		0.021 (0.006)	0.019 (0.008)	0.016, 0.026		0.020 (0.005)	0.020 (0.008)	0.017, 0.024		0.018 (0.005)	0.016 (0.004)	0.014, 0.021		0.018 (0.005)	0.019 (0.008)	0.015, 0.022
		Prosthetic	-0.983**	0.029 (0.007)	0.030 (0.014)	0.023, 0.034		0.025 (0.009)	0.025 (0.015)	0.018, 0.031		0.028 (0.008)	0.026 (0.011)	0.021, 0.034		0.024 (0.005)	0.026 (0.009)	-		0.023 (0.006)	0.025 (0.009)	0.018, 0.028		0.022 (0.004)	0.022 (0.005)	0.018, 0.025		0.021 (0.004)	0.020 (0.008)	0.018, 0.024		0.019 (0.005)	0.018 (0.007)	0.016, 0.023		0.019 (0.005)	0.018 (0.007)	0.015, 0.022
