# Supplementary material for: Effects of step frequency during running on the magnitude and symmetry of ground reaction forces in individuals with a transfemoral amputation
Source: J Neuroeng Rehabil. 2022 Mar 23;19:33. doi: 10.1186/s12984-022-01012-8 (PMC8944140; doi:10.1186/s12984-022-01012-8)
Supplement: Supplementary file 5 — Additional file 5: Table S4. Descriptive statistics for Asymmetry ratio. Correlation coefficient, mean (SD), median (IQR), and 95% confidence intervals (95%CI) in both limbs at all metronome frequencies are presented. Since calculation of 95%CI are based on normal distribution, we made several cells blank at a particular frequency condition, where the data were not normally-distributed. **p < 0.01. [file 12984_2022_1012_MOESM5_ESM.xls]

## Sheet: Table S4
	The coefficients and confidence intervals of these linear regression analyses
			Metronome Frequency
			-0.2				-0.15				-0.1				-0.05				0				0.05				0.1				0.15				0.2
	Asymmetry ratio	Correlation Coefficient	Mean (SD)	Median (IQR)	95% CI		Mean (SD)	Median (IQR)	95% CI		Mean (SD)	Median (IQR)	95% CI		Mean (SD)	Median (IQR)	95% CI		Mean (SD)	Median (IQR)	95% CI		Mean (SD)	Median (IQR)	95% CI		Mean (SD)	Median (IQR)	95% CI		Mean (SD)	Median (IQR)	95% CI		Mean (SD)	Median (IQR)	95% CI
	Contact time (-)	0.883**	1.02 (0.11)	1.02 (0.14)	0.94, 1.10		0.98 (0.09)	1.02 (0.15)	0.92, 1.05		0.99 (0.08)	0.99 (0.14)	0.93, 1.06		1.00 (0.10)	1.03 (0.16)	0.92, 1.08		1.04 (0.10)	1.08 (0.19)	0.96, 1.12		1.04 (0.09)	1.06 (0.20)	-		1.08 (0.12)	1.09 (0.23)	0.99, 1.17		1.13 (0.12)	1.17 (0.24)	1.03, 1.22		1.14 (0.13)	1.20 (0.24)	1.05, 1.24
	Swing time (-)	-0.867**	1.00 (0.03)	0.99 (0.04)	0.98, 1.02		1.01 (0.04)	1.00 (0.07)	0.98, 1.05		1.01 (0.04)	1.01 (0.05)	0.98, 1.04		1.00 (0.05)	0.99 (0.08)	0.97, 1.04		0.99 (0.05)	0.97 (0.08)	0.95, 1.02		0.99 (0.04)	0.97 (0.07)	0.95, 1.02		0.97 (0.05)	0.96 (0.09)	0.93, 1.01		0.95 (0.05)	0.93 (0.10)	-		0.94 (0.05)	0.92 (0.11)	0.90, 0.98
	Step time (-)	0.883**	1.01 (0.06)	1.03 (0.12)	0.96, 1.06		1.00 (0.06)	1.02 (0.11)	0.96, 1.05		1.00 (0.05)	1.02 (0.11)	-		1.01 (0.06)	1.04 (0.10)	0.96, 1.05		1.04 (0.06)	1.05 (0.08)	0.99, 1.08		1.01 (0.06)	1.02 (0.11)	0.97, 1.06		1.06 (0.07)	1.05 (0.14)	1.00, 1.11		1.06 (0.05)	1.07 (0.07)	1.02, 1.10		1.07 (0.06)	1.07 (0.10)	1.02, 1.12
	Step frequency (-)	-0.883**	1.00 (0.06)	0.98 (0.12)	0.95, 1.04		1.00 (0.06)	0.98 (0.11)	0.96, 1.05		1.00 (0.06)	0.98 (0.11)	-		1.00 (0.06)	0.96 (0.10)	-		0.97 (0.05)	0.96 (0.08)	0.93, 1.01		0.99 (0.06)	0.98 (0.10)	0.94, 1.04		0.95 (0.07)	0.95 (0.13)	0.90, 1.01		0.95 (0.05)	0.94 (0.06)	0.91, 0.98		0.94 (0.06)	0.93 (0.09)	0.90, 0.98
	Step length (-)	0.883**	1.01 (0.06)	1.03 (0.12)	0.96, 1.06		1.00 (0.06)	1.02 (0.11)	0.96, 1.05		1.00 (0.05)	1.02 (0.11)	-		1.01 (0.06)	1.04 (0.10)	0.96, 1.05		1.04 (0.06)	1.05 (0.08)	0.99, 1.08		1.01 (0.06)	1.02 (0.11)	0.97, 1.06		1.06 (0.07)	1.05 (0.14)	1.00, 1.11		1.06 (0.05)	1.07 (0.07)	1.02, 1.10		1.07 (0.06)	1.07 (0.10)	1.02, 1.12
	Peak vGRF (-)	-0.975**	1.05 (0.12)	1.01 (0.16)	0.96, 1.14		1.04 (0.11)	0.99 (0.19)	0.95, 1.12		1.02 (0.13)	1.00 (0.23)	0.92, 1.12		1.01 (0.14)	0.97 (0.22)	0.90, 1.12		0.98 (0.15)	0.95 (0.25)	0.86, 1.09		0.95 (0.15)	0.93 (0.28)	0.83, 1.07		0.94 (0.15)	0.90 (0.27)	0.82, 1.05		0.92 (0.18)	0.92 (0.29)	0.79, 1.06		0.94 (0.17)	0.93 (0.29)	0.80, 1.07
	vGRI (-)	0.900**	1.03 (0.04)	1.04 (0.05)	1.00, 1.05		1.01 (0.04)	1.00 (0.07)	0.98, 1.04		1.01 (0.04)	1.00 (0.07)	0.98, 1.04		1.02 (0.05)	1.00 (0.10)	0.98, 1.07		1.05 (0.07)	1.01 (0.14)	0.99, 1.10		1.05 (0.07)	1.05 (0.12)	1.00, 1.10		1.08 (0.08)	1.09 (0.15)	1.02, 1.14		1.12 (0.09)	1.09 (0.18)	1.05, 1.20		1.15 (0.10)	1.12 (0.12)	-
